# Supplementary material for: Diversity and distribution of sediment bacteria across an ecological and trophic gradient
Source: PLoS One. 2022 Mar 21;17(3):e0258079. doi: 10.1371/journal.pone.0258079 (PMC8936460; doi:10.1371/journal.pone.0258079)
Supplement: S1 Table — (XLSX) [file pone.0258079.s010.xlsx]

## Sheet: Sheet1
Ecological Region	Climate	Bedrock	Geology	Soils	Current Landcover
Western Cornbelt Plains	Mean growing season 145 days, mean annual temperature 43.7°F, mean annual precipitation 32.1 inches and mean annual snowfall 45.4 inches.	Deposited in the Paleozoic Era, predominately marine sandstone and dolomite, Precambrian igneous and metamorphic bedrock below.	Entirely glaciated, level to rolling till plains	Loamy glacial till deposits. Loess cap of aeolian silt. Well drained, loamy with silt loam surface, moderate permeability, and moderate available water capacit.	Predominately agricultural crops and grazing land. Small pockets of grasslands and forest as well as water and urban areas. Limited forests are maple-basswood and oak-hickory and coniferous forests are rare and limited to mostly tamarack swamps.
North Central Hardwood Forests	Mean growing season 133 days, mean annual temperature 41.9°F, mean annual precipitation 32.6 inches and mean annual snowfall 50.2 inches.	Uppermost layer is Precambrian volcanic and metamorphic rock. Large areas underlain by Cambrian sandstones with inclusions of dolomite and shale. Small pockets of Ordovician dolomite around the St. Croix River	Entirely glaciated, glacial till deposited throughout with till plains, outwash terraces, and end moraines.	Considerable soil diversity across the region including forest Udalfs, prairie Udolls, non-calcareous, moderately drained sandy loams.	A mosaic landscape of hardwood forests, agriculture, and urban areas.
Northern Lakes & Forests	Mean growing season 115 days, mean annual temp 40.3°F, mean annual precipitation 32.3 inches and mean annual snowfall 63 inches.	Predominately igneous and metamorphic rock covered with several feet of glacial drift deposits	End and ground moraines, pitted outwash, bedrock-controlled areas, kettle depressions, steep ridges, and drumlins	Sandy loams, sands, and silts. Organic soils, peats and mucks in poorly drained areas	Predominately forest cover. Hardwood forest is dominant (e.g., maple, birch and pine pockets). Forested and non-forested wetlands
Canadian Shield (limited information)	No information available	Archaean and Proterozoic bedrocks with scoured uplands	Rolling to undulating terrain with steep slopes	Udept soils (thin layer)	Undisturbed landscape with many lakes and rivers. Forests are a mix pine, spruce, fir, birch and aspen
Sources for compiling -- WI & MN DNR
