# Supplementary material for: Diversity and distribution of sediment bacteria across an ecological and trophic gradient
Source: PLoS One. 2022 Mar 21;17(3):e0258079. doi: 10.1371/journal.pone.0258079 (PMC8936460; doi:10.1371/journal.pone.0258079)
Supplement: S2 Table — (XLSX) [file pone.0258079.s011.xlsx]

## Sheet: Sheet1
										NOx Key	NH4 Key	SRP Key			Toxin Key
										Blue = high range (0.1-5 mg N/L)	Red = below MDL	Red = below MDL			Red = below calibration range
										Black = low range (0-0.1 mg N/L)					Calibration Range (ug/L)
										Red = below MDL					0.15-5	0.05-2.0
	Yearly Averages (MN DNR)						Collected at time of sampling																Additional Measures (MN Pollution Control Agency Reports)
Lake_name	chla (ug/L)	tp (ug/L)	tsi	classification	mixing stauts	batch	TP (ug/L)	TN (mg/L)	Chl-a (ug/L)	NOx (mg/L)	NH4 (mg/L)	SRP (ug/L)	DIC (ppm C)	DOC (ppm C)	Microcystin (ug/L)	Cylindrospermopsin (ug/L)	Temperature (°C)	Dissolved Oxygen (%)	Specific Conductance (uS/cm)	pH	Turbidity (FNU)	Eco.Region	LakeDepth (m)	LakeAcres	WshedAcres	%Developed	%Cultivated	%Pasture	%Forest	%Water/Wetland
white iron	46	46	48	mesotrophic	intermittent	1	22.2803	0.733341	0.74764	0.1322	0.0211	5.9968	6.188	14.6667	0.0404143	0	13.293	19.9	83.2	6.64	6.97	CS	10.29	3429	592626	1	1	1	83	15
greenwood	38	29	35	oligotrophic	dimictic	1	9.86403	0.331342	0.649588	0.0188016	0.0049	0.7602	2.4652	4.55	0.0461466	0.003	6.934	56.5	26.4	6.27	0.37	CS	22.66	2402	6971	1	0	1	66	32
trout	34	31	33	oligotrophic	dimictic	1	10.1681	0.299268	0.909579	0.0363796	0.0094	0.156	4.2929	3.4746	0.0720731	0.0085	5.837	48.1	41.5	6.7	0.43	CS	18.63	256	891	1	0	0	76	24
shaokotan	65	65	61	hypereutrophic	polymictic	1	37.774	1.00018	11.567	-4.33e-05	0.0029	0.3259	38.267	9.0535	0.158513	0.0045	20.35	86.9	579	8.45	0	CB	2.7	995	9046	5	45	43	0	7
cedar	40	39	39	mesotrophic	dimictic	2	355.917	2.15305	0.71354	0.0037574	1.3109	311.016	49.4675	6.4138	0.1745	0.0305	3.631	7.5	454.1	9.91	2.24	NCHF	26.03	243	1280	4	20	22	34	20
elk	44	40	43	mesotrophic	dimictic	1	57.8662	1.13557	1.57095	0.0062911	0.5402	32.6901	40.6255	6.5611	0.2465	0.0065	4.726	5.9	364.4		1.79	NLF	21.05	271	1984	1	1	1	86	14
hill	50	47	45	mesotrophic	dimictic	1	112.652	0.821803	1.20336	0.0021738	0.2211	69.6042	37.5998	8.1577	0.256	0.006	9.345	4	384.1		1.94	NLF	11.42	907	24721	3	1	13	75	9
artichoke	62	84	69	eutrophic	polymictic	1	187.566	1.58179	19.5451	0.0054993	0.0267	114.606	46.1751	15.0929	0.332923	0.006	20.607	98.5	874	8.87	4.5	CB	4.15	1964	20885	5	63	3	1	28
carlos	43	41	40	mesotrophic	dimictic	2	9.85496	0.650368	0.335991	0.0716939	0.0532	1.1646	38.5251	6.5139	0.3515	0.0175	4.957	70.3	505	10.68	0.18	NCHF	31.1	2520	156569	9	30	22	16	23
south center	61	54	56	eutrophic	dimictic	2	293.542	2.00526	0.939713	0.0086665	0.9084	167.532	16.1708	10.5949	0.4185	0.0005	5.019	2.9	274.7	6.56	3.28	NCHF	18.75	835	10788	9	23	38	19	11
red sand	44	49	46	eutrophic	polymictic	1	13.3983	0.705807	2.48198	0.0021738	0.0051	40.3553	10.6581	8.234	0.442	0.057	22.07	46.2	195	10.29	3.26	NLF	5.91	502	2796	6	1	6	56	31
south twin	46	43	45	mesotrophic	intermittent	1	21.285	0.669516	4.62799	-0.0002016	-0.0018	21.9991	27.8659	7.2277	0.6825	0.008	23.4	103.6	315.1		1.4	NCHF	7.95	1118	6743	1	0	1	74	23
peltier	70	79	69	mesotrophic	polymictic	1	166.724	2.34092	85.932	0.0001151	0.002	4.9767	26.6503	14.1535	0.873	0.015	23.159	33.2	459.4	7.61	4.54	NCHF	4.74	483	68318	19	19	39	8	15
madison	71	80	69	hypereutrophic	polymictic	2	88.7193	1.63918	61.9138	-4.33e-05	0.0015	3.1181	31.0211	9.9556	0.922241	0	21.622	87.1	326.9	8.49	3.93	NCHF	7.2	1344	5547	9	48	10	2	31
carrie	48	46	49	mesotrophic	dimictic	2	18.2959	2.28544	5.5124	1.2014	0.3114	0.7248	47.786	7.8338	1.56008	0.004	21.018	92.3	519	8.14	0	CB	6.02	91	4042	4	65	10	8	13
st. olaf	60	55	57	eutrophic	dimictic	2	460.426	6.51305	20.2618	-0.0008351	4.2297	183.215	46.1702	10.6545	2.05849	0	9.974	8.2	493	6.85	8.74	CB	9.05	89	189	10	44	5	0	7
portage	57	56	55	eutrophic	polymictic	1	42.1051	0.987004	12.9509	0.0015403	-0.0018	43.1793	28.4953	6.2004	2.8205	0.0085	22.129	40	332.9		7.89	NLF	4.08	422	6742	4	5	19	56	16
pearl	60	54	53	eutrophic	dimictic	2	47.7598	0.895657	22.1416	-0.0036856	0.0006	0.9651	33.243	5.7278	3.625	0.011	23.921	89.4	411.3	9.48	7.81	NCHF	5.04	750	18237	4	59	13	12	24
belle	63	58	59	eutrophic	polymictic	2	29.7601	0.954215	12.0756	-0.0022603	0.0047	0.5254	31.4583	9.9528	3.94755	0.0075	20.986	96.6	338.1	8.6	0.02	NCHF	7.7	826	4174	5	38	16	12	5
st. james	63	58	59	eutrophic	polymictic	2	54.1359	1.44843	18.8044	0.0734359	0.0164	0.7248	35.5221	9.0089	8.822	0	22.286	99.7	546	8.55	3.12	CB	2.35	252	2337	12	71	5	5	11
