# Supplementary material for: Diversity and distribution of sediment bacteria across an ecological and trophic gradient
Source: PLoS One. 2022 Mar 21;17(3):e0258079. doi: 10.1371/journal.pone.0258079 (PMC8936460; doi:10.1371/journal.pone.0258079)
Supplement: S3 Table — (XLSX) [file pone.0258079.s012.xlsx]

## Sheet: Sheet1
Lake Name	County	DNR ID No.	Collection Date	Sample Interval (cm)		Extraction Date	Start Time	End Time	Eppendorf Label	Wet Sed. Wt. (g)	No. of Washes	A260/A280	A260/A230	Concentration ng/µL	Sequence Batch	Status	Read Sums (from 3/2020 Mothur run)	Bench Notes
Artichoke	Big Stone	6000200	2018-09-13	0-2		2018-10-05	11:53:00	13:25:00	1A	0.249	0	1.78	1.86	34.6	1	Complete	90272
Artichoke	Big Stone	6000200	2018-09-13	2018-03-04		2018-10-05	11:57:00	13:25:00	1B	0.252	0	1.81	1.71	24.7	1	Complete	42133
Shaokotan	Lincoln	41008900	2018-09-13	0-2		2018-10-05	12:04:00	13:25:00	2A	0.249	0	1.85	2.01	37.8	1	Complete	85180
Shaokotan	Lincoln	41008900	2018-09-13	2018-03-04		2018-10-05	12:09:00	13:25:00	2B	0.251	0	1.87	1.99	40.4	1	Complete	87124	Extremely fibrous
Peltier	Anoka	2000400	2018-08-10	0-2		2018-10-05	13:30:00	14:50:00	3A	0.25	0	1.85	2.04	40	1	Complete	81818	Sample extremely watery difficult to know if 0.25 g is mostly sed or mostly H20, VERY dark after 1st rinse
Peltier	Anoka	2000400	2018-08-10	2018-04-06		2018-10-05	13:36:00	14:50:00	3B	0.249	0	1.86	1.95	38.3	1	Complete	74368
Red Sand	Crow Wing	18038600	2018-07-31	0-2		2018-10-05	13:42:00	14:50:00	4A	0.252	0	1.89	1.78	29.4	1	Complete	79555	Sample extremely watery difficult to know if 0.25 g is mostly sed or mostly H20
Red Sand	Crow Wing	18038600	2018-07-31	2018-03-04		2018-10-05	13:46:00	14:50:00	4B	0.252	0	1.9	1.96	39.9	1	Complete	91064	Several small twig/fibers/needle like avoided most, but most likely a few got in
Hill	Aitkin	1016800	2018-08-02	0-2		2018-10-31	10:00:00	12:00:00	5A	0.253	0	1.85	1.87	50.6	1	Complete	85561
Hill	Aitkin	1016800	2018-08-02	2018-03-04		2018-10-31	10:10:00	12:00:00	5B	0.251	0	1.91	1.92	38.4	1	Complete	106436	Tested on NanoDrop twice because RNA ratio was out of range the first time. DNA ratio relatively the same
Trout	Cook	16004900	2018-08-14	0-2		2018-10-31	10:20:00	12:00:00	6A	0.252	0	1.86	1.68	33.3	1	Complete	67222	Tested multiple times on the NanoDrop. The RNA ratio was very inconsistent, but the DNA ratio was always between 1.8 and 2.2
Trout	Cook	16004900	2018-08-14	2018-03-04		2018-10-31	10:25:00	12:00:00	6B	0.25	0	1.87	1.58	19.8	1	Complete	44044	Final 2mL tube's cap is broken/snapped off strap
Portage	Hubbard	29025000	2018-07-31	0-2		2018-10-31	12:20:00	14:30:00	7A	0.25	0	1.84	1.96	47.8	1	Complete	101292
Portage	Hubbard	29025000	2018-07-31	2018-03-04		2018-10-31	12:27:00	14:30:00	7B	0.252	0	1.84	1.88	51.5	1	Complete	54996
Elk	Clearwater	15001000	2018-08-01	0-2		2018-10-31	12:32:00	14:30:00	8A	0.251	0	1.82	1.68	22.3	1	Complete	72791
Elk	Clearwater	15001000	2018-08-01	2018-03-04		2018-10-31	12:37:00	14:30:00	8B	0.253	0	1.83	1.9	24.9	1	Complete	67424
White Iron	St. Louis	69000400	2018-08-13	0-2		2018-11-02	09:55:00	11:00:00	10A	0.251	0	1.89	2.16	44.1	1	Complete	81533
White Iron	St. Louis	69000400	2018-08-13	2018-03-04		2018-11-02	10:00:00	11:00:00	10B	0.252	0	1.89	2.01	29.8	1	Complete	68609
Greenwood	Cook	16007700	2018-08-14	0-2		2018-11-02	11:28:00	12:45:00	11A	0.25	0	1.87	2.12	38.1	1	Complete	90528
Greenwood	Cook	16007700	2018-08-14	2018-03-04		2018-11-02	11:30:00	12:45:00	11B	0.251	0	1.87	1.99	23.8	1	Complete	84780
Itasca	Clearwater	15001600	2018-09-12	0-2		2018-11-02	11:35:00	12:45:00	12A	0.25	0	1.87	1.92	54.9	1	Complete	75557
Itasca	Clearwater	15001600	2018-09-12	2018-03-04		2018-11-02	11:41:00	12:45:00	12B	0.251	0	1.89	2.07	58.5	1	Complete	97895
South Twin	Mahnomen	44001400	2018-08-01	0-2		2018-11-02	09:45:00	11:00:00	9A	0.25	0	1.91	1.81	34.8	1	Complete	70734
South Twin	Mahnomen	44001400	2018-08-01	2018-03-04		2018-11-02	09:50:00	11:00:00	9B	0.251	0	1.92	1.9	33.7	1	Complete	94859
South Center	Chisago	13002700	2019-02-16	0-2		2019-05-03	10:00:00	12:00:00	13A	0.253	0	1.88	2.01	46.6	2	Complete	28213
South Center	Chisago	13002700	2019-02-16	2019-04-06		2019-05-03	10:03:00	12:00:00	13B	0.253	0	1.88	1.94	45.3	2	Complete	26877
Pearl	Stearns	73003700	2019-03-19	0-2		2019-05-03	10:05:00	12:00:00	14A	0.249	0	1.92	1.95	49.2	2	Complete	31440
Pearl	Stearns	73003700	2019-03-19	2019-03-04		2019-05-03	10:10:00	12:00:00	14B	0.252	0	1.9	1.92	66.7	2	Complete	28683
Cedar	Morrison	49014000	2019-03-19	0-2		2019-05-03	12:15:00	01:45:00	15A	0.251	0	1.88	1.94	26.7	2	Complete	28041	Very different color from top two centimeters to next interval down. Light brown to deep dark black
Cedar	Morrison	49014000	2019-03-19	2019-03-04		2019-05-03	12:17:00	01:45:00	15B	0.25	0	1.95	1.58	11.5	2	Complete	32153	Very different color from top two centimeters to next interval down. Light brown to deep dark black
Carlos	Douglas	21005700	2019-03-20	0-2		2019-05-03	12:20:00	01:45:00	16A	0.252	0	1.9	2.01	38	2	Complete	24508
Carlos	Douglas	21005700	2019-03-20	2019-03-04		2019-05-03	12:22:00	01:45:00	16B	0.25	0	1.88	1.77	29.3	2	Complete	28086
Carrie	Kandiyohi	34003200	2019-07-25	0-2		2019-09-13			17A	0.2509	0	Not Run on Nanodrop		33.7	2	Complete	24242	Qubit for Concentration no ratios
Carrie	Kandiyohi	34003200	2019-07-25	2019-04-06		2019-09-13			17B	0.2564	0	Not Run on Nanodrop		27.6	2	Complete	22538	Qubit for Concentration no ratios
St. Olaf	Waseca	81000300	2019-07-24	0-2		2019-09-13			18A	0.2514	0	Not Run on Nanodrop		35.8	2	Complete	17932	Qubit for Concentration no ratios
St. Olaf	Waseca	81000300	2019-07-24	2019-04-06		2019-09-13			18B	0.2513	0	Not Run on Nanodrop		27.5	2	Complete	19225	Qubit for Concentration no ratios
St. James	Wantonwon	83004300	2019-07-24	0-2		2019-09-13			19A	0.2532	0	Not Run on Nanodrop		49.2	2	Complete	20673	Qubit for Concentration no ratios
St. James	Wantonwon	83004300	2019-07-24	2019-03-04		2019-09-13			19B	0.2542	0	Not Run on Nanodrop		40	2	Complete	29160	Qubit for Concentration no ratios
Belle	Meeker	47004901	2019-07-25	0-2		2019-09-13			20A	0.2522	0	Not Run on Nanodrop		48.4	2	Complete	23659	Qubit for Concentration no ratios
Belle	Meeker	47004901	2019-07-25	2019-04-06		2019-09-13			20B	0.2512	0	Not Run on Nanodrop		44	2	Complete	20272	Qubit for Concentration no ratios
Madison	Blue Earth	7004400	2019-07-24	0-2		2019-09-13			21A	0.2533	0	Not Run on Nanodrop		52.8	2	Complete	22312	Qubit for Concentration no ratios
Madison	Blue Earth	7004400	2019-07-24	2019-04-06		2019-09-13			21B	0.2533	0	Not Run on Nanodrop		32.8	2	Complete	22936	Qubit for Concentration no ratios
