# Supplementary material for: Diversity and distribution of sediment bacteria across an ecological and trophic gradient
Source: PLoS One. 2022 Mar 21;17(3):e0258079. doi: 10.1371/journal.pone.0258079 (PMC8936460; doi:10.1371/journal.pone.0258079)
Supplement: S4 Table — Values for all alpha diversity measure calculated by sample. (XLSX) [file pone.0258079.s013.xlsx]

## Sheet: S2Table
Sample_ID	Lakename	Depth	Observed	Shannon	Chao1.Chao1	Chao1.se.chao1	ACE.ACE	ACE.se.ACE	Simpson	InvSimpson	Fisher
01A	artichoke	shallow	3290	6.92434	5316.14	137.978	5698.2	45.7051	0.995637	229.204	1265.4
01B	artichoke	deep	3323	6.98053	5321.55	137.499	5528.83	43.8955	0.996032	252.045	1285.19
02A	shaokotan	shallow	3414	6.9745	5493.52	139.397	5783.51	45.9355	0.995774	236.61	1340.58
02B	shaokotan	deep	3646	7.09894	6208.76	165.613	6374.18	48.5149	0.996177	261.573	1487.39
03A	peltier	shallow	3424	7.09668	5875.87	163.69	6118.15	47.7316	0.997761	446.561	1346.75
03B	peltier	deep	3350	7.09233	5990.68	179.469	6092.75	47.5126	0.997923	481.562	1301.5
04A	red sand	shallow	3691	7.17572	6288.01	165.056	6592.63	50.0326	0.997639	423.509	1516.81
04B	red sand	deep	3835	7.23035	6925.95	190.685	7298.69	53.9432	0.997807	456.02	1613.11
05A	hill	shallow	3078	6.86307	5165.99	147.786	5362.25	44.4615	0.996942	327.044	1141.98
05B	hill	deep	2851	6.71137	4888.55	149.954	5071.93	43.5706	0.996427	279.877	1016.75
06A	trout	shallow	2833	6.7925	4267.41	108.93	4489.65	38.3769	0.996465	282.907	1007.12
06B	trout	deep	552	5.49192	645.84	30.8216	601.434	11.7288	0.991545	118.275	111.267
07A	portage	shallow	2842	6.74067	4726.14	140.436	4846.89	41.2043	0.996081	255.172	1011.93
07B	portage	deep	2749	6.69601	4673.89	145.783	4852.84	42.0198	0.996155	260.094	962.736
08A	elk	shallow	2501	6.50356	3568.8	87.8352	3805.24	35.5372	0.994258	174.145	837.097
08B	elk	deep	3034	6.86656	4762.22	126.119	4891.59	40.5744	0.996573	291.786	1117.16
09A	south twin	shallow	3068	6.87989	5101.8	145.419	5227.18	42.9134	0.996602	294.296	1136.31
09B	south twin	deep	3246	7.00109	5318.5	142.66	5606.31	45.0521	0.997081	342.623	1239.26
10A	white iron	shallow	3646	7.10091	6330.91	171.21	6640.93	50.184	0.997235	361.669	1487.39
10B	white iron	deep	3208	6.86359	5325.2	145.788	5622.18	46.3622	0.996407	278.3	1216.91
11A	greenwood	shallow	2552	6.44729	4111.26	121.804	4316.39	39.5484	0.994684	188.105	862.286
11B	greenwood	deep	2240	6.34714	3178.21	82.7487	3350.87	32.6138	0.994835	193.605	713.324
HMS13A	south center	shallow	3173	6.75007	5594.73	164.982	5957.72	48.0864	0.99515	206.205	1196.5
HMS13B	south center	deep	3696	7.22412	6519.67	178.373	6909.24	51.5698	0.998051	513.171	1520.1
HMS14A	pearl	shallow	2371	6.56309	4019.5	137.671	4051.86	37.6486	0.996366	275.145	774.382
HMS14B	pearl	deep	2926	6.96311	5018.8	156.308	4987.44	41.3819	0.99777	448.476	1057.35
HMS15A	cedar	shallow	2888	6.54761	5330.09	175.778	5592.95	46.7741	0.994152	170.984	1036.68
HMS15B	cedar	deep	3348	6.9723	5916	171.77	6217.8	48.9289	0.996981	331.243	1300.29
HMS16A	carlos	shallow	3319	6.99277	6184.4	193.059	6316.07	49.3356	0.997433	389.611	1282.79
HMS16B	carlos	deep	3229	6.84112	6004.6	187.528	6286.12	50.193	0.996533	288.446	1229.24
HMS17A	carrie	shallow	4116	7.41325	7627.43	209.001	7980.18	55.3907	0.998355	608.026	1810.71
HMS17B	carrie	deep	4100	7.39138	7338.55	193.443	7718.22	55.4172	0.998301	588.723	1799.11
HMS18A	st. olaf	shallow	3365	6.92707	6018.68	175.595	6424.83	50.9624	0.996241	266.016	1310.61
HMS18B	st. olaf	deep	3859	7.20632	7118.82	199.381	7517.51	55.2097	0.997845	464.036	1629.48
HMS19A	st. james	shallow	3611	7.14575	6428.22	180.999	6747.61	51.033	0.997401	384.754	1464.72
HMS19B	st. james	deep	3529	7.12709	6159.71	171.505	6466.07	49.676	0.997646	424.786	1412.34
HMS20A	belle	shallow	3423	7.07837	5935.61	167.203	6143.91	47.0901	0.997532	405.268	1346.13
HMS20B	belle	deep	3453	7.12648	5928.62	164.634	6211.7	48.3277	0.997826	460.041	1364.7
HMS21A	madison	shallow	3754	7.20513	6743.76	186.524	7122.61	53.1809	0.997927	482.438	1558.54
HMS21B	madison	deep	4014	7.371	6945.65	177.572	7306.65	53.1456	0.998321	595.509	1737.47
