# Supplementary material for: Diversity and distribution of sediment bacteria across an ecological and trophic gradient
Source: PLoS One. 2022 Mar 21;17(3):e0258079. doi: 10.1371/journal.pone.0258079 (PMC8936460; doi:10.1371/journal.pone.0258079)
Supplement: S5 Table — Table of Kruskal Wallis p-values for individual phyla within the alpha diversity dataset (rarefied). P-values for both the significance based on ecological region and trophic status are reported and bolded values are significant at p = 0.001. Dunn post hoc test with Bonferroni correction p-values are reported for those KW p<0.001. Phyla below the bolded line are phyla that comprise of <1% of the total relative abundance of a given sample (see S4 Fig). (XLSX) [file pone.0258079.s014.xlsx]

## Sheet: Sheet2
Phylum	Number of OTUs	KW p value Observed ~ Ecoregion	CS/CB	CS/CHWF	CS/NLF	NLF/CHWF	NLF/CB	CHWF/CB	KW p value Observed ~ Trophic	H.Eu/Oligo	H.Eu/Meso	Relationship Note
Acetothermia	8	0.002972	0.0038					0.0192	0.04055
Acidobacteria	841	0.2061							0.3025
Actinobacteria	514	0.05458							0.1791
Armatimonadetes	213	0.00989	0.0035						0.01498			shield higher
Bacteria_unclassified	4009	0.2124							0.2009
Bacteroidetes	1716	8.482e-05	0.0005				0.0004		0.01605			cornbelt higher
Chloroflexi	2130	0.0006552	0.0023					0.0013	0.005214	0.0051		cornbelt higher
Cyanobacteria	359	0.0274							0.1806
Firmicutes	366	0.01039							0.1218
Gemmatimonadetes	111	0.5407							0.8415
Kiritimatiellaeota	873	0.006768	0.0018	0.0139	0.0232				0.08514			shield lower
Latescibacteria	213	0.9104							0.3503
Nitrospinae	24	0.3121							0.4486
Nitrospirae	113	0.006733		0.0032	0.0202				0.03509			shield higher
Omnitrophicaeota	1082	0.2095							0.3743
Patescibacteria	1946	0.5879							0.4827
Planctomycetes	2436	0.411							0.5737
Proteobacteria	4935	0.008529					0.0089		0.1202
Rokubacteria	20	0.01039							0.1163
Spirochaetes	490	0.0005637	0.003		0.0227				0.004359	0.0068	0.0183	cornbelt higher/hyper eutrophic higher
TA06	37	0.02579							0.006898	0.0225	0.0202
Verrucomicrobia	997	0.002501					0.0006		0.1514			cornbelt higher
Aegiribacteria	5	0.03586							0.02455
AncK6	3	0.5698							0.5992
Atribacteria	5	0.03526							0.326
BRC1	112	0.8719							0.2531
Caldiserica	9	0.1056							0.2105
Calditrichaeota	44	0.001895	0.0004						0.02898			cornbelt higher
Chlamydiae	183	0.1451							0.1986
CK-2C2-2	4	0.0883							0.4911
Cloacimonetes	56	0.006206	0.0037						0.1911			cornbelt higher
Dependentiae	282	0.4027							0.7587
Desantisbacteria	8	0.6873							0.9256
Edwardsbacteria	4	0.8346							0.8682
Elusimicrobia	351	0.1							0.9
Epsilonbacteraeota	26	0.0002001	0.0007				0.0029	0.0036	0.1189			cornbelt higher
FCPU426	34	0.6734							0.5136
Fibrobacteres	267	0.1983							0.9291
Firestonebacteria	12	0.02889							0.08965
Fusobacteria	21	0.01045							0.05246
GAL15	3	0.1644							0.09828
Hydrogenedentes	125	0.0116							0.05509
LCP-89	9	0.0005642	0.0006				0.0241	0.0084	0.1173			cornbelt higher
Lentisphaerae	125	0.0006929	0.0002						0.02799			cornbelt higher
Modulibacteria	39	0.001591	0.0186				0.0093	0.0024	0.03097			cornbelt higher
PAUC34f	12	0.4449							0.8915
Poribacteria	4	0.6363							0.6822
Tenericutes	14	0.2351							0.7329
uncultured	16	0.1131							0.1243
WOR-1	82	0.1002							0.737
WPS-2	9	0.9502							0.5919
WS1	55	0.07434							0.4337
WS2	34	0.7091							0.2278
WS4	40	0.9534							0.6828
Zixibacteria	82	0.02201							0.0476
